# Supplementary material for: Gut microbiota-derived metabolites confer protection against SARS-CoV-2 infection
Source: Gut Microbes. 2022 Aug 1;14(1):2105609. doi: 10.1080/19490976.2022.2105609 (PMC9348133; doi:10.1080/19490976.2022.2105609)
Supplement: Supplemental Material [file KGMI_A_2105609_SM2717.zip]

Archive with 6 entries (6 files):
- Brown et al Gut Microbes supplemental 06242022.docx
- Figure S1.tiff
- Figure S2.tiff
- Figure S3.tiff
- Figure S4.tiff
- Figure S5.tiff
